# Supplementary material for: PI3K Isoform-Specific Regulation of Leader and Follower Cell Function for Collective Migration and Proliferation in Response to Injury
Source: Cells. 2022 Nov 7;11(21):3515. doi: 10.3390/cells11213515 (PMC9658457; doi:10.3390/cells11213515)
Supplement: Supplementary file 1 [file cells-11-03515-s001.zip]

Archive with 1 entries (1 files):
- cells-1982858-supplementary.pdf
